# Supplementary material for: Implied Dynamics Biases the Visual Perception of Velocity
Source: PLoS One. 2014 Mar 25;9(3):e93020. doi: 10.1371/journal.pone.0093020 (PMC3965519; doi:10.1371/journal.pone.0093020)
Supplement: File S1 — Contains: Movies S1–S21. Down-sampled (50 Hz) version of the stimuli presented in the 0° orientation condition of Experiment 1, (see schematic of Figure 2A). The movies correspond to the 21 velocity profiles referred to in the text as [K0, K1,....K20]. Movie S1 corresponds to K0 (−1 g), Movie S6 to K5 (0 g), Movie S11 to K10 (1 g), Movie S16 to K15 (2 g), and Movie S21 to K20 (3 g). Because each movie shows only one stimulus period, to see the stimuli repeatedly the media player must be set in reply (continuous) mode. (ZIP) [file pone.0093020.s001.zip]

Archive with 21 entries (21 files):
- Movie_S1.mp4
- Movie_S2.mp4
- Movie_S3.mp4
- Movie_S4.mp4
- Movie_S5.mp4
- Movie_S6.mp4
- Movie_S7.mp4
- Movie_S8.mp4
- Movie_S9.mp4
- Movie_S10.mp4
- Movie_S11.mp4
- Movie_S12.mp4
- Movie_S13.mp4
- Movie_S14.mp4
- Movie_S15.mp4
- Movie_S16.mp4
- Movie_S17.mp4
- Movie_S18.mp4
- Movie_S19.mp4
- Movie_S20.mp4
- Movie_S21.mp4
