# Supplementary material for: Implied Dynamics Biases the Visual Perception of Velocity
Source: PLoS One. 2014 Mar 25;9(3):e93020. doi: 10.1371/journal.pone.0093020 (PMC3965519; doi:10.1371/journal.pone.0093020)
Supplement: File S2 — Contains: Movies S22–S42. Stimuli presented in the 180° orientation condition of Experiment 1 (Figure 2A). Movie S22 corresponds to K0 (−1 g), and Movie S42 to K20 (3 g). (ZIP) [file pone.0093020.s002.zip]

Archive with 21 entries (21 files):
- Movie_S42.mp4
- Movie_S22.mp4
- Movie_S23.mp4
- Movie_S24.mp4
- Movie_S25.mp4
- Movie_S26.mp4
- Movie_S27.mp4
- Movie_S28.mp4
- Movie_S29.mp4
- Movie_S30.mp4
- Movie_S31.mp4
- Movie_S32.mp4
- Movie_S33.mp4
- Movie_S34.mp4
- Movie_S35.mp4
- Movie_S36.mp4
- Movie_S37.mp4
- Movie_S38.mp4
- Movie_S39.mp4
- Movie_S40.mp4
- Movie_S41.mp4
