# Supplementary material for: Implied Dynamics Biases the Visual Perception of Velocity
Source: PLoS One. 2014 Mar 25;9(3):e93020. doi: 10.1371/journal.pone.0093020 (PMC3965519; doi:10.1371/journal.pone.0093020)
Supplement: File S3 — Contains: Movies S43–S63. Stimuli presented in Experiment 4. Movie S43 corresponds to K0 (−1 g), and Movie S63 to K20 (3 g). (ZIP) [file pone.0093020.s003.zip]

Archive with 21 entries (21 files):
- Movie_S55.mp4
- Movie_S56.mp4
- Movie_S57.mp4
- Movie_S58.mp4
- Movie_S59.mp4
- Movie_S60.mp4
- Movie_S61.mp4
- Movie_S62.mp4
- Movie_S63.mp4
- Movie_S43.mp4
- Movie_S44.mp4
- Movie_S45.mp4
- Movie_S46.mp4
- Movie_S47.mp4
- Movie_S48.mp4
- Movie_S49.mp4
- Movie_S50.mp4
- Movie_S51.mp4
- Movie_S52.mp4
- Movie_S53.mp4
- Movie_S54.mp4
